# Supplementary material for: Elucidating the Aromatic Properties of Covalent Organic Frameworks Surface for Enhanced Polar Solvent Adsorption
Source: Polymers (Basel). 2021 Jun 3;13(11):1861. doi: 10.3390/polym13111861 (PMC8199954; doi:10.3390/polym13111861)
Supplement: Supplementary file 1 [file polymers-13-01861-s001.zip]

Archive with 1 entries (1 files):
- polymers-1221307-supplementary.pdf
